# Supplementary material for: Input-specific modulation of murine nucleus accumbens differentially regulates hedonic feeding
Source: Nat Commun. 2021 Apr 9;12:2135. doi: 10.1038/s41467-021-22430-7 (PMC8035198; doi:10.1038/s41467-021-22430-7)
Supplement: Supplementary file 3 — Source Data [file 41467_2021_22430_MOESM3_ESM.xlsx]

## Sheet: 1c aPVT ChR2 acq
		FIGURE 1c
		units: KCAL
		eYFP											ChR2
	Mouse ID ->	1	3	5	7	9	11	13	15	17	19		2	4	6	8	10	12	14	16	18
Days	1	0.524	1.5458	0.6812	0.393	1.0218	0.8646	0.7074	1.0742	1.3362	0.8908		1.703	1.4934	1.4934	0.2358	1.8602	0.8384	1.1004	0.7598	1.4672
	2	1.2052	3.406	2.6724	1.4148	1.31	0.4192	0.524	0.262	0.3144	0.262		2.2532	3.3012	3.7204	1.048	3.3536	4.6636	2.7248	1.2576	2.7772
	3	1.9912	2.358	3.2488	1.9388	1.8864	0.8384	0.8908	1.1004	0.6812	0.8908		2.7248	3.93	2.6724	1.2052	3.0916	3.0916	3.0916	1.1528	2.3056
	4	0.9956	1.2576	1.048	2.9344	0.9956	1.2576	1.3624	1.9912	1.9388	2.6724		4.0348	2.9868	1.7816	1.4148	2.7772	3.144	3.5108	1.8864	1.9912

## Sheet: 1d aPVT ChR2 exp
		FIGURE 1d
		units: KCAL
		eYFP											ChR2
	Mouse ID ->	1	3	5	7	9	11	13	15	17			2	6	8	12	14	16
Days	13	1.9388	1.6768	3.5108	2.4104	3.3012	2.2008	2.1484	2.1484	3.3536			2.7772	3.3536	2.882	2.7772	3.3012	2.9344
	14	2.3056	3.0392	2.7772	2.2532	3.5108	4.3492	2.9344	2.6724	2.6724			2.5676	3.5108	4.454	2.8296	2.3056	3.0392
	15	2.7772	0.786	2.62	2.9868	2.2532	2.9868	3.0916	1.7816	2.9868			4.0872	3.7728	4.3492	1.6244	3.0392	3.144

## Sheet: 1f PFC ChR2 acq
		FIGURE 1F
		units: KCAL
		eYFP													ChR2
	Mouse ID ->	19	2218	2418	2518	2618	2718	618	718	818	918	1018	1118		2118	2318	2618	12018	22018	32018	42018	52018
Days	1	1.4672	1.3624	0.4716	0.8908	0.786	1.1004	0.3668	0.32	0.48	0.24	0.64	0.36		0.3144	0.6288	0.4716	0.28	0.28	0.56	1	0.92
	2	2.8296	2.5676	1.31	0.524	1.1004	0.4716	1.048	1.1528	2.0436	1.8864	0.8908	2.9344		0	1.2052	0.1572	1.3624	0.8384	0.5764	0.524	1.1004
	3	2.0436	2.2008	0.6288	1.1528	1.1004	1.9388	1.3624	0.2096	3.5632	2.2532	1.1528	2.882		0.262	1.2576	0.4192	1.7816	0.8384	0.6288	0.8384	1.2576
	4	2.358	1.9388	0.9432	1.7816	2.358	1.1528	2.3056	0.4192	2.5676	1.2576	2.3056	3.406		1.6768	0.7336	0.6288	1.3624	0.9432	0.9956	0.9956	0.8908

## Sheet: 1g PFC ChR2 exp
		FIGURE 1g
		units: KCAL
		eYFP											ChR2
	Mouse ID ->	1	2	5	6	9	10	13	14	17	18		3	4	7	8	11	12	15	16
Days	13	1.3624	1.2576	1.9912	1.8864	2.2532	1.834	2.9344	3.0916	2.2532	3.0916		2.8296	1.2576	2.4104	2.2532	3.144	3.3012	4.2968	0.8908
	14	1.8864	1.572	1.6768	2.096	3.0916	2.096	2.5152	3.406	2.358	3.4584		2.5152	2.3056	2.5676	2.0436	1.7292	1.6768	2.8296	1.3624
	15	2.6724	1.9912	2.882	2.5152	1.9388	2.358	2.5152	1.9912	2.358	3.6156		2.8296	0.9432	2.0436	2.4104	4.0348	1.7816	4.2968	0.7336

## Sheet: 2c aPVT NpHR acq
		FIGURE 2c
		units: KCAL
		eYFP											NpHR
	Mouse ID ->	120	320	520	720	118	318	718	918	1118	1318		220	420	620	820	1020	1220	1420	218	418	618	818	1018	1218	1418
Days	1	0.262	0.524	0.9956	0.7336	0.6812	0.393	0	0.05	0.1	0.21		0.524	0.524	0.4192	0.0524	0.524	0.2096	0.524	1.05	0.52	0.05	0	0.05	0.16	0.1
	2	0.4192	3.144	2.882	1.834	2.6724	1.4148	0.31	1.36	2.62	1.99		1.6244	0.8384	1.6244	0.9432	1.1528	0.8384	1.834	0	0.68	0.16	0.05	0.37	0.05	0.52
	3	1.572	4.285	2.5152	1.7816	3.2488	1.9388	3.51	2.31	2.72	2.46		2.3056	0.4716	2.7772	1.4672	2.096	1.1528	2.096	2.57	2.57	1.05	0.84	0.47	0.05	1.78
	4	1.572	4.5588	1.04	1.1004	1.048	2.9344	2.57	1.52	3.14	3.51		1.8	0.786	1.64	1.31	1.8864	1.2052	1.9912	1.68	1.78	1.26	1.05	0.73	0.79	2.36

## Sheet: 2d aPVT NpHR exp
		FIGURE 2d
		units: KCAL
		eYFP															NpHR
	Mouse ID ->	218	418	618	718	918	1118	1318	1418	1718	1918	2218	2318	220	320		118	3118	518	818	1018	1218	1518	1818	2018	2218
Days	13	4.716	2.62	3.0392	1.1528	3.0392	5.8164	3.5108	3.668	4.7684	3.668	4.8732	5.24	5.1352	4.5064		3.668	1.048	0	3.144	1.572	2.62	3.144	4.192	0	2.62
	14	2.096	3.144	2.8296	1.7292	3.1964	5.4496	4.7684	5.6068	3.0392	4.978	4.192	6.3404	4.978	2.8296		5.24	2.62	3.144	4.192	4.192	5.24	3.144	4.716	3.144	5.764
	15	2.096	2.096	2.8296	2.6724	3.5108	5.6068	5.6592	6.7072	3.8776	3.9824	4.3492	6.1308	5.3448	4.5588		3.144	2.62	2.096	2.62	3.668	3.144	2.096	5.764	3.144	2.62

## Sheet: 2f PFC NpHR acq
		FIGURE 2F
		units: KCAL
		eYFP																				NpHR
	Mouse ID ->	2	4	6	8	10	12	14	16	18	20	1r	3r	5r	7r	9r	11r	13r	15r	17r		1	3	5	7	11	13	17	2r	4r	6r	8r	10r	12r	14r	16r	18r
Days	1	0.524	1.5458	0.6812	0.393	1.0218	0.8646	0.7074	1.0742	1.3362	0.8908	0.36	0.88	0.1572	0.262	0.4192	1.048	0.5764	0.3668	0.5764		0.7074	0.6812	2.3318	0.131	1.2052	1.179	2.0436	1.572	0.1048	0.24	0.7336	1.48	1.2576	0.524	0.8384	0.0524
	2	1.2052	3.406	2.6724	1.4148	1.31	0.4192	0.524	0.262	0.3144	0.262	0.68	2.08	1.2052	0.9432	1.1528	4.3492	0.9432	1.2576	1.834		2.0436	1.5196	3.668	0.9956	2.3056	1.7292	2.358	3.0392	1.6768	0.96	3.0392	2.8296	2.9344	2.62	2.4104	1.1528
	3	1.9912	2.358	3.2488	1.9388	1.8864	0.8384	0.8908	1.1004	0.6812	0.8908	1.44	1.76	1.4148	1.1004	1.7292	3.0392	2.1484	1.7292	2.4104		1.31	2.358	2.358	1.048	3.2488	2.6724	1.834	3.406	2.5152	1.68	3.5108	2.4628	2.8296	0.9956	3.7728	3.1964
	4	0.9956	1.2576	1.048	2.9344	0.9956	1.2576	1.3624	1.9912	1.9388	2.6724	2.64	2.36	2.358	2.1484	1.7816	3.406	2.2008	1.2576	2.096		1.1528	2.882	4	1.9912	3.668	2.9868	1.4672	2.7248	3.93	2.04	3.5632	3.7204	3.0392	4.7684	4.971	4.236

## Sheet: 2g PFC NpHR exp
		FIGURE 2g
		units: KCAL
		eYFP																	NpHR
	Mouse ID ->	11	14	17	8	9	12	4	1r	3r	5r	7r	9r	11r	13r	15r	17r		10	3	15	13	16	6	21	5	2r	4r	6r	8r	10r	12r	14r	16r	18r
Days	13	1.6768	3.4584	2.9868	1.4148	2.62	3.0392	1.1528	3.4584	6	4.5588	3.4584	3.0916	5.9736	2.5152	5.4496	3.0916		5.3448	2.8296	3.6156	2.7248	1.9912	5.1352	3.4584	3.8776	4.559	6	4.559	5.188	2.987	3.982	5.45	5.502	5.292
	14	1.31	3.1964	2.4104	1.834	3.2488	2.8296	2.6724	3.0916	5.6592	4.9256	2.358	2.2532	3.93	2.62	5.5544	3.0916		3.144	2.3056	2.0436	2.62	1.8864	4.4016	1.4148	3.0392	3.249	5.24	3.458	3.458	2.725	4.087	4.611	4.506	3.354
	15	2.2532	4.6112	2.7772	2.3056	2.9344	2.8296	1.7292	4.3492	6	5.9212	4.297	2.777	2.41	1.834	4.454	3.8252		4.454	3.0916	2.882	3.144	2.9868	4.2968	2.2008	6	4.244	3.563	3.72	5.869	3.406	5.24	4.402	4.926	5.135

## Sheet: 3b aPVT hM4Di exp_HF
		FIGURE 3b
		units: KCAL
		mCherry											hM4Di
	Mouse ID ->	8808_1	8808_2	8808_3	8808_4	8808_5	8810_1	8810_2	8810_3	8810_4	8810_5		8812_1	8812_2	8812_3	8812_4	8812_5	8812_1	8812_2	8812_3	8812_4	8812_5
Days	13	3.668	4.716	4.716	3.668	3.668	4.716	3.668	3.668	3.144	3.668		3.668	4.192	3.144	3.668	3.668	1.572	2.62	2.62	3.144	3.144
	14	4.192	4.192	3.144	3.144	5.24	3.668	6.288	3.668	4.192	3.668		3.668	2.62	4.192	3.668	4.716	4.192	5.24	3.144	3.144	4.716
	15	2.62	5.24	3.144	3.144	4.192	2.62	6.288	3.144	3.668	2.62		4.192	2.62	4.192	2.62	0.524	2.096	4.716	2.096	3.144	2.096

## Sheet: 3c aPVT hM4Di exp_SC_ON
		FIGURE 3c
		units: KCAL
		mCherry											hM4Di
	Mouse ID ->	8808_1	8808_2	8808_3	8808_4	8808_5	8810_1	8810_2	8810_3	8810_4	8810_5		8812_1	8812_2	8812_3	8812_4	8812_5	8812_1	8812_2	8812_3	8812_4	8812_5
Days	13	13.6	12	15.6	11.6	16.8	11.6	10.8	24	6	24.4		14	10.8	12.8	12.8	10.8	12.4	9.2	11.6	14	16.4
	14	19.6	17.6	21.2	17.6	9.2	14.8	17.6	16.8	13.2	38.8		13.2	10.8	14.8	12	14.4	13.2	10.8	13.2	16.8	16
	15	18.4	15.6	23.6	10.8	28.4	10.4	17.2	29.2	16	20		26	25.2	16.8	18.8	14.8	11.6	11.2	12.4	16	14.8

[truncated: 48 more sheets: 3e PFC hM4Di exp_HF, 3f PFC hM4Di exp_SC_ON, 4e aPVT NpHR hfCPP_Paired, 4f aPVT NpHR hfCPP_CPPscore, 4h PFC NpHR hfCPP_Paired, 4i PFC NpHR hfCPP_CPPscore, 5b food intake, 5c aPVT->D1 AN, 5d PFC->D1 AN, 5e aPVT->D2 AN, 5f PFC->D2 AN, 6b aPVTChR2LTDvalid, 6c aPVTChR2LTDintake, 6d aPVTChR2LTD_AN, 6f PFCChR2LTDintake, 6h NAcElecLTDintake, S1aRepBinge, S1b RepBingeQuartile, SF3b_NAcCore, SF3c_NAcShell …]
